# Supplementary material for: Enhancing Arthropod Diversity and Sorghum Quality in Northern Jiangsu, China: The Benefits of Green Pest Management Revealed Through Metabarcoding
Source: Int J Mol Sci. 2025 Mar 25;26(7):2977. doi: 10.3390/ijms26072977 (PMC11988586; doi:10.3390/ijms26072977)
Supplement: Supplementary file 1 [file ijms-26-02977-s001.zip]

Archive with 1 entries (1 files):
- ijms-3399673-supplementary.pdf
